# Supplementary material for: Nipah Virus Impairs Autocrine IFN Signaling by Sequestering STAT1 and STAT2 into Inclusion Bodies
Source: Viruses. 2023 Feb 17;15(2):554. doi: 10.3390/v15020554 (PMC9967463; doi:10.3390/v15020554)
Supplement: Supplementary file 1 [file viruses-15-00554-s001.zip]

Archive with 1 entries (1 files):
- viruses-2184084-supplementary.pdf
